# Supplementary material for: Reprogramming of the developing heart by Hif1a-deficient sympathetic system and maternal diabetes exposure
Source: Front Endocrinol (Lausanne). 2024 Mar 5;15:1344074. doi: 10.3389/fendo.2024.1344074 (PMC10948485; doi:10.3389/fendo.2024.1344074)
Supplement: Supplementary file 5 [file DataSheet_1.xlsx]

## Sheet: DEG
Supplementary Data
Differentially expressed transcripts between Control and Hif1aCKO sympathetic neurons, as analyzed using bulk RNAseq of FACS-sorted sympathetic neurons from E14.5 embryos
	baseMean	log2FoldChange	lfcSE	stat	pvalue	padj	FoldChange	Symbol	Name
ENSMUSG00000069117	51.1041	-7.58741	1.60268	-4.73422	2.2e-06	0.001737	0.0051995	Rps18-ps6	ribosomal protein S18, pseudogene 6
ENSMUSG00000047787	54.0513	-2.45177	0.657588	-3.72843	0.000193	0.046991	0.182787	Flrt1	fibronectin leucine rich transmembrane protein 1
ENSMUSG00000026399	65.7371	-2.13163	0.586846	-3.63234	0.000281	0.054185	0.228201	Cd55	CD55 molecule, decay accelerating factor for complement
ENSMUSG00000026880	137.751	-1.88398	0.514589	-3.66113	0.000251	0.052163	0.270936	Stom	stomatin
ENSMUSG00000026247	398.103	-1.80867	0.311115	-5.81351	6.12e-09	2.03e-05	0.285454	Ecel1	endothelin converting enzyme-like 1
ENSMUSG00000031965	110.453	-1.73385	0.46809	-3.70409	0.000212	0.048865	0.300649	Tbx2	T-box 20
ENSMUSG00000028072	362.993	-1.61322	0.347958	-4.63626	3.55e-06	0.002547	0.326867	Ntrk1	neurotrophic tyrosine kinase, receptor, type 1
ENSMUSG00000038530	7108.04	-1.57238	0.250049	-6.28832	3.21e-10	1.77e-06	0.336252	Rgs4	regulator of G-protein signaling 4
ENSMUSG00000055980	285.276	-1.5528	0.326368	-4.75782	1.96e-06	0.001724	0.340848	Irs1	insulin receptor substrate 1
ENSMUSG00000023284	190.031	-1.50373	0.407428	-3.69078	0.000224	0.050789	0.352641	Zfp605	zinc finger protein 605
ENSMUSG00000021754	649.893	-1.47571	0.242506	-6.08525	1.16e-09	4.82e-06	0.359556	Map3k1	mitogen-activated protein kinase kinase kinase 1
ENSMUSG00000022591	233.054	-1.36344	0.342446	-3.98148	6.85e-05	0.02227	0.388654	Gm9747	predicted gene 9747
ENSMUSG00000022661	644.914	-1.23303	0.268299	-4.59574	4.31e-06	0.00275	0.425422	Cd200	CD200 molecule
ENSMUSG00000022257	299.896	-1.22246	0.33453	-3.65426	0.000258	0.052163	0.428551	Laptm4b	lysosomal-associated protein transmembrane 4B
ENSMUSG00000019979	207.98	-1.19976	0.32959	-3.64017	0.000272	0.053792	0.435347	Apaf1	apoptotic peptidase activating factor 1
ENSMUSG00000003153	2214.05	-1.15073	0.214858	-5.35577	8.52e-08	0.000177	0.450396	Slc2a3	solute carrier family 2 (facilitated glucose transporter), member 3
ENSMUSG00000021036	546.308	-1.07313	0.236983	-4.52832	5.95e-06	0.003652	0.475286	Sptlc2	serine palmitoyltransferase, long chain base subunit 2
ENSMUSG00000000056	584.278	-1.02016	0.274935	-3.71055	0.000207	0.048306	0.493062	Narf	nuclear prelamin A recognition factor
ENSMUSG00000024109	1765.34	-1.00479	0.244553	-4.10869	3.98e-05	0.015346	0.498342	Nrxn1	neurexin I
ENSMUSG00000049606	640.96	-0.984528	0.229896	-4.28249	1.85e-05	0.009208	0.505391	Zfp644	zinc finger protein 644
ENSMUSG00000023064	2012.92	-0.967936	0.228826	-4.23001	2.34e-05	0.010474	0.511237	Sncg	synuclein, gamma
ENSMUSG00000051111	792.558	-0.958732	0.249422	-3.84382	0.000121	0.034142	0.514509	Sv2c	synaptic vesicle glycoprotein 2c
ENSMUSG00000026879	719.057	-0.93505	0.256743	-3.64197	0.000271	0.053792	0.523024	Gsn	gelsolin
ENSMUSG00000024043	1244.6	-0.919584	0.207074	-4.44085	8.96e-06	0.004953	0.528661	Arhgap28	Rho GTPase activating protein 28
ENSMUSG00000039607	3218.38	-0.848667	0.22727	-3.73418	0.000188	0.046687	0.555298	Rbms3	RNA binding motif, single stranded interacting protein
ENSMUSG00000058070	1099.9	-0.805867	0.193637	-4.16175	3.16e-05	0.013163	0.572018	Eml1	echinoderm microtubule associated protein like 1
ENSMUSG00000031628	1971.66	-0.798422	0.18674	-4.27558	1.91e-05	0.009208	0.574978	Casp3	caspase 3
ENSMUSG00000053825	1094.62	-0.782296	0.18055	-4.33285	1.47e-05	0.007628	0.581441	Ppfia2	protein tyrosine phosphatase, receptor type, f polypeptide (PTPRF), interacting protein (liprin), alpha 2
ENSMUSG00000074794	2321.55	-0.777302	0.172201	-4.51392	6.36e-06	0.003769	0.583457	Arrdc3	arrestin domain containing 3
ENSMUSG00000001467	2882.49	-0.726316	0.195013	-3.72444	0.000196	0.047047	0.604445	Cyp51	cytochrome P450, family 51
ENSMUSG00000034674	787.649	-0.706957	0.187756	-3.7653	0.000166	0.044708	0.612611	Tdg	thymine DNA glycosylase
ENSMUSG00000042258	10202.9	-0.664756	0.131104	-5.07044	3.97e-07	0.000598	0.630795	Isl1	ISL1 transcription factor, LIM/homeodomain
ENSMUSG00000031696	2682.49	-0.654347	0.177931	-3.67754	0.000235	0.051387	0.635363	Vps35	VPS35 retromer complex component
ENSMUSG00000051359	6766.18	-0.590755	0.158907	-3.71761	0.000201	0.047648	0.663995	Ncald	neurocalcin delta
ENSMUSG00000037032	2686.25	-0.58085	0.151139	-3.84315	0.000121	0.034142	0.66857	Apbb1	amyloid beta precursor protein binding family B member 1
ENSMUSG00000070348	21762.7	-0.558107	0.1433	-3.89468	9.83e-05	0.030198	0.679193	Ccnd1	cyclin D1
ENSMUSG00000034349	2830.29	0.521471	0.141782	3.67798	0.000235	0.051387	1.43542	Smc4	structural maintenance of chromosomes 4
ENSMUSG00000027699	1719.84	0.661896	0.164462	4.02461	5.71e-05	0.018929	1.58216	Ect2	ect2 oncogene
ENSMUSG00000019961	1843.38	0.665393	0.181898	3.65805	0.000254	0.052163	1.586	Tmpo	thymopoietin
ENSMUSG00000030002	784.273	0.729893	0.19425	3.75749	0.000172	0.044769	1.65852	Dusp11	dual specificity phosphatase 11 (RNA/RNP complex 1-interacting)
ENSMUSG00000027326	1081.36	0.738927	0.180249	4.09949	4.14e-05	0.015607	1.66893	Knl1	kinetochore scaffold 1
ENSMUSG00000029761	915.924	0.742083	0.194816	3.80916	0.000139	0.038542	1.67259	Cald1	caldesmon 1
ENSMUSG00000041431	3095.84	0.764906	0.189946	4.02696	5.65e-05	0.018929	1.69926	Ccnb1	cyclin B1
ENSMUSG00000031004	2693.83	0.778866	0.163767	4.75595	1.98e-06	0.001724	1.71578	Mki67	antigen identified by monoclonal antibody Ki 67
ENSMUSG00000024795	1438.81	0.785783	0.209217	3.75583	0.000173	0.044769	1.72403	Kif20b	kinesin family member 20B
ENSMUSG00000026605	3591.89	0.826811	0.19891	4.1567	3.23e-05	0.013163	1.77376	Cenpf	centromere protein F
ENSMUSG00000044783	2072.81	0.82923	0.202785	4.08922	4.33e-05	0.015951	1.77674	Hjurp	Holliday junction recognition protein
ENSMUSG00000045328	1506.23	0.839411	0.176397	4.75866	1.95e-06	0.001724	1.78932	Cenpe	centromere protein E
ENSMUSG00000024660	557.871	0.862471	0.22913	3.76411	0.000167	0.044708	1.81815	Incenp	inner centromere protein
ENSMUSG00000015053	1174.8	0.895042	0.198843	4.50125	6.76e-06	0.003863	1.85966	Gata2	GATA binding protein 2
ENSMUSG00000030867	1208.31	0.934749	0.176767	5.28803	1.24e-07	0.000205	1.91156	Plk1	polo like kinase 1
ENSMUSG00000006398	2300.58	0.950534	0.205371	4.62837	3.69e-06	0.002547	1.93259	Cdc20	cell division cycle 20
ENSMUSG00000027306	2129.18	0.993513	0.258235	3.84732	0.000119	0.034142	1.99103	Nusap1	nucleolar and spindle associated protein 1
ENSMUSG00000021647	11164.2	1.0368	0.193177	5.36713	8e-08	0.000177	2.05168	Cartpt	CART prepropeptide
ENSMUSG00000032254	1154.7	1.04422	0.220214	4.74184	2.12e-06	0.001737	2.06225	Kif23	kinesin family member 23
ENSMUSG00000020415	2165.42	1.10211	0.162855	6.76741	1.31e-11	2.17e-07	2.14668	Pttg1	pituitary tumor-transforming gene 1
ENSMUSG00000021400	175.079	1.3696	0.365582	3.74637	0.000179	0.045776	2.584	Wrnip1	Werner helicase interacting protein 1
ENSMUSG00000036411	278.257	1.43096	0.294573	4.85776	1.19e-06	0.001515	2.69627	9530077C05Rik	microtubule associated tyrosine carboxypeptidase 2
ENSMUSG00000021697	308.489	1.43105	0.285296	5.01602	5.28e-07	0.000729	2.69643	Depdc1b	DEP domain containing 1B
ENSMUSG00000071856	272.997	1.43869	0.308714	4.66026	3.16e-06	0.002381	2.71075	Mcc	mutated in colorectal cancers
ENSMUSG00000026787	201.934	1.69489	0.46281	3.66218	0.00025	0.052163	3.23752	Gad2	glutamic acid decarboxylase 2
ENSMUSG00000027490	84.8063	1.77423	0.488468	3.63223	0.000281	0.054185	3.42054	E2f1	E2F transcription factor 1
ENSMUSG00000022792	97.8985	1.86244	0.474609	3.92417	8.7e-05	0.027232	3.63623	Yars2	tyrosyl-tRNA synthetase 2 (mitochondrial)
ENSMUSG00000037843	121.552	2.04402	0.507478	4.0278	5.63e-05	0.018929	4.12392	Vstm2l	V-set and transmembrane domain containing 2-like
ENSMUSG00000061171	338.83	2.20956	0.399855	5.5259	3.28e-08	9.06e-05	4.62533	Slc38a11	solute carrier family 38, member 11
ENSMUSG00000027737	176.599	2.65781	0.65821	4.03794	5.39e-05	0.018929	6.31075	Slc7a11	solute carrier family 7 (cationic amino acid transporter, y+ system), member 11
ENSMUSG00000060548	56.0706	2.67906	0.727637	3.68187	0.000232	0.051387	6.4044	Tnfrsf19	tumor necrosis factor receptor superfamily, member 19
ENSMUSG00000042369	150.923	3.16027	0.476082	6.63809	3.18e-11	2.63e-07	8.93999	Rbm45	RNA binding motif protein 45

## Sheet: gProfiler DOWNgenes
The functional annotation of downregulad genes was performed using g: Profiler (term size < 1800)
source	term_name	term_id	adjusted_p_value	negative_log10_of_adjusted_p_value	term_size	query_size	intersection_size	effective_domain_size	intersections
GO:MF	kinase binding	GO:0019900	0.00632887	2.19867	843	35	8	24945	NTRK1,RGS4,MAP3K1,LAPTM4B,SLC2A3,GSN,TDG,CCND1
GO:BP	secretion	GO:0046903	8.9365e-05	4.04883	1084	34	11	26856	IRS1,CD200,NRXN1,SNCG,SV2C,PPFIA2,CYP51,ISL1,VPS35,APBB1,CCND1
GO:BP	regulation of secretion by cell	GO:1903530	0.000182111	3.73966	672	34	9	26856	IRS1,CD200,SNCG,SV2C,PPFIA2,CYP51,ISL1,VPS35,APBB1
GO:BP	secretion by cell	GO:0032940	0.000194147	3.71187	908	34	10	26856	IRS1,CD200,NRXN1,SNCG,SV2C,PPFIA2,CYP51,ISL1,VPS35,APBB1
GO:BP	export from cell	GO:0140352	0.000382614	3.41724	977	34	10	26856	IRS1,CD200,NRXN1,SNCG,SV2C,PPFIA2,CYP51,ISL1,VPS35,APBB1
GO:BP	regulation of secretion	GO:0051046	0.000555729	3.25514	767	34	9	26856	IRS1,CD200,SNCG,SV2C,PPFIA2,CYP51,ISL1,VPS35,APBB1
GO:BP	protein secretion	GO:0009306	0.00129201	2.88873	417	34	7	26856	IRS1,CD200,SNCG,CYP51,ISL1,VPS35,APBB1
GO:BP	establishment of protein localization to extracellular region	GO:0035592	0.00131285	2.88178	418	34	7	26856	IRS1,CD200,SNCG,CYP51,ISL1,VPS35,APBB1
GO:BP	protein localization to extracellular region	GO:0071692	0.0014668	2.83363	425	34	7	26856	IRS1,CD200,SNCG,CYP51,ISL1,VPS35,APBB1
GO:BP	regulation of protein localization	GO:0032880	0.0039364	2.4049	971	34	9	26856	STOM,IRS1,CD200,NRXN1,GSN,CYP51,ISL1,VPS35,APBB1
GO:BP	regulation of protein secretion	GO:0050708	0.00514278	2.2888	326	34	6	26856	IRS1,CD200,CYP51,ISL1,VPS35,APBB1
GO:BP	negative regulation of lysosomal protein catabolic process	GO:1905166	0.00777233	2.10945	3	34	2	26856	LAPTM4B,VPS35
GO:BP	nervous system development	GO:0007399	0.0161243	1.79252	1800	35	13	27205	TBX2,NTRK1,RGS4,APAF1,NRXN1,GSN,EML1,CASP3,PPFIA2,ISL1,VPS35,APBB1,CCND1
GO:BP	negative regulation of protein catabolic process in the vacuole	GO:1904351	0.00777233	2.10945	3	34	2	26856	LAPTM4B,VPS35
GO:BP	regulation of cellular localization	GO:0060341	0.00923308	2.03465	1078	34	9	26856	STOM,IRS1,CD200,NRXN1,GSN,CYP51,ISL1,VPS35,APBB1
GO:BP	cell-cell signaling	GO:0007267	0.00976322	2.01041	1741	34	11	26856	NTRK1,RGS4,IRS1,NRXN1,SNCG,SV2C,RBMS3,PPFIA2,ISL1,VPS35,CCND1
GO:BP	regulation of protein transport	GO:0051223	0.0106701	1.97183	574	34	7	26856	STOM,IRS1,CD200,CYP51,ISL1,VPS35,APBB1
GO:BP	positive regulation of protein metabolic process	GO:0051247	0.0116125	1.93507	1425	34	10	26856	NTRK1,APAF1,NRXN1,GSN,RBMS3,CASP3,ARRDC3,ISL1,VPS35,CCND1
GO:BP	signal release	GO:0023061	0.0116782	1.93262	582	34	7	26856	IRS1,NRXN1,SNCG,SV2C,PPFIA2,ISL1,VPS35
GO:BP	regulation of establishment of protein localization	GO:0070201	0.0145508	1.83711	602	34	7	26856	STOM,IRS1,CD200,CYP51,ISL1,VPS35,APBB1
GO:BP	vesicle-mediated transport in synapse	GO:0099003	0.027478	1.56101	255	34	5	26856	NRXN1,SNCG,SV2C,PPFIA2,VPS35
GO:BP	modulation of chemical synaptic transmission	GO:0050804	0.0399461	1.39853	704	34	7	26856	NTRK1,RGS4,NRXN1,SNCG,SV2C,PPFIA2,VPS35
GO:BP	protein processing	GO:0016485	0.0401714	1.39608	276	34	5	26856	ECEL1,APAF1,GSN,CASP3,VPS35
GO:BP	regulation of trans-synaptic signaling	GO:0099177	0.0403107	1.39458	705	34	7	26856	NTRK1,RGS4,NRXN1,SNCG,SV2C,PPFIA2,VPS35
GO:CC	neuronal cell body	GO:0043025	0.000590981	3.22843	743	34	8	26959	NTRK1,CD200,SLC2A3,NRXN1,SNCG,CASP3,VPS35,APBB1
GO:CC	somatodendritic compartment	GO:0036477	0.00121186	2.91655	1100	34	9	26959	NTRK1,CD200,SLC2A3,NRXN1,SNCG,CASP3,PPFIA2,VPS35,APBB1
GO:CC	cell body	GO:0044297	0.00132195	2.87878	829	34	8	26959	NTRK1,CD200,SLC2A3,NRXN1,SNCG,CASP3,VPS35,APBB1
GO:CC	presynapse	GO:0098793	0.00665478	2.17687	749	34	7	26959	SLC2A3,NRXN1,SNCG,SV2C,PPFIA2,VPS35,APBB1
GO:CC	membrane raft	GO:0045121	0.0259245	1.58629	399	34	5	26959	CD55,STOM,IRS1,SLC2A3,CASP3
GO:CC	membrane microdomain	GO:0098857	0.0262291	1.58122	400	34	5	26959	CD55,STOM,IRS1,SLC2A3,CASP3
KEGG	p53 signaling pathway	KEGG:04115	0.0273861	1.56247	72	19	3	8947	APAF1,CASP3,CCND1
KEGG	Viral myocarditis	KEGG:05416	0.0387076	1.4122	81	19	3	8947	CD55,CASP3,CCND1
REAC	Activation of caspases through apoptosome-mediated cleavage	REAC:R-MMU-111459	0.0191077	1.71879	7	17	2	8412	APAF1,CASP3
WP	Apoptosis modulation by HSP70	WP:WP166	0.000635724	3.19673	16	16	3	4529	MAP3K1,APAF1,CASP3
WP	FAS pathway and stress induction of HSP regulation	WP:WP571	0.00776308	2.10997	36	16	3	4529	MAP3K1,APAF1,CASP3
WP	Oxidative damage response	WP:WP1496	0.0106498	1.97266	40	16	3	4529	MAP3K1,APAF1,CASP3
WP	p53 signaling	WP:WP2902	0.0487126	1.31236	67	16	3	4529	APAF1,CASP3,CCND1
HP	Orthostatic hypotension due to autonomic dysfunction	HP:0004926	0.014145	1.8494	16	15	3	5093	NTRK1,GSN,VPS35

## Sheet: gprofiler UPgenes
The functional annotation of upregulated genes was performed using g: Profiler (term size < 1800)
source	term_name	term_id	adjusted_p_value	negative_log10_of_adjusted_p_value	term_size	query_size	intersection_size	effective_domain_size	intersections
GO:MF	microtubule binding	GO:0008017	0.000243123	3.61417	259	31	6	24945	KIF20B,CENPF,CENPE,PLK1,NUSAP1,KIF23
GO:MF	tubulin binding	GO:0015631	0.00203204	2.69207	374	31	6	24945	KIF20B,CENPF,CENPE,PLK1,NUSAP1,KIF23
GO:MF	anaphase-promoting complex binding	GO:0010997	0.0185817	1.73091	9	31	2	24945	PLK1,CDC20
GO:MF	molecular function activator activity	GO:0140677	0.0279822	1.55312	1197	31	8	24945	ECT2,CCNB1,INCENP,CDC20,CARTPT,PTTG1,WRNIP1,DEPDC1B
GO:MF	microtubule motor activity	GO:0003777	0.0383477	1.41626	75	31	3	24945	KIF20B,CENPE,KIF23
GO:BP	chromosome segregation	GO:0007059	3.97433e-13	12.4007	397	31	13	26856	SMC4,ECT2,KNL1,CCNB1,MKI67,CENPF,CENPE,INCENP,PLK1,CDC20,NUSAP1,KIF23,PTTG1
GO:BP	nuclear chromosome segregation	GO:0098813	7.9918e-13	12.0974	305	31	12	26856	SMC4,ECT2,KNL1,CCNB1,CENPF,CENPE,INCENP,PLK1,CDC20,NUSAP1,KIF23,PTTG1
GO:BP	regulation of cell cycle process	GO:0010564	7.18846e-10	9.14336	713	31	13	26856	SMC4,ECT2,CCNB1,MKI67,KIF20B,CENPF,CENPE,INCENP,PLK1,CDC20,NUSAP1,KIF23,E2F1
GO:BP	mitotic cell cycle process	GO:1903047	9.68468e-10	9.01391	730	31	13	26856	SMC4,ECT2,CCNB1,MKI67,KIF20B,CENPF,CENPE,INCENP,PLK1,CDC20,NUSAP1,KIF23,E2F1
GO:BP	cell cycle process	GO:0022402	2.3576e-09	8.62753	1240	31	15	26856	SMC4,ECT2,KNL1,CCNB1,MKI67,KIF20B,CENPF,CENPE,INCENP,PLK1,CDC20,NUSAP1,KIF23,PTTG1,E2F1
GO:BP	mitotic cell cycle	GO:0000278	8.81769e-09	8.05465	870	31	13	26856	SMC4,ECT2,CCNB1,MKI67,KIF20B,CENPF,CENPE,INCENP,PLK1,CDC20,NUSAP1,KIF23,E2F1
GO:BP	mitotic nuclear division	GO:0140014	2.391e-08	7.62142	265	31	9	26856	SMC4,CCNB1,MKI67,CENPE,INCENP,PLK1,CDC20,NUSAP1,KIF23
GO:BP	mitotic sister chromatid segregation	GO:0000070	3.89766e-08	7.4092	177	31	8	26856	SMC4,CCNB1,CENPE,INCENP,PLK1,CDC20,NUSAP1,KIF23
GO:BP	nuclear division	GO:0000280	6.20993e-08	7.20691	431	31	10	26856	SMC4,CCNB1,MKI67,CENPE,INCENP,PLK1,CDC20,NUSAP1,KIF23,PTTG1
GO:BP	cell division	GO:0051301	7.22079e-08	7.14142	605	31	11	26856	SMC4,ECT2,KNL1,CCNB1,KIF20B,INCENP,PLK1,CDC20,NUSAP1,KIF23,PTTG1
GO:BP	regulation of cell cycle	GO:0051726	9.75428e-08	7.0108	1055	31	13	26856	SMC4,ECT2,CCNB1,MKI67,KIF20B,CENPF,CENPE,INCENP,PLK1,CDC20,NUSAP1,KIF23,E2F1
GO:BP	regulation of chromosome segregation	GO:0051983	1.77217e-07	6.75149	125	31	7	26856	SMC4,CCNB1,MKI67,CENPE,INCENP,PLK1,CDC20
GO:BP	sister chromatid segregation	GO:0000819	1.91611e-07	6.71758	216	31	8	26856	SMC4,CCNB1,CENPE,INCENP,PLK1,CDC20,NUSAP1,KIF23
GO:BP	organelle fission	GO:0048285	2.08953e-07	6.67995	488	31	10	26856	SMC4,CCNB1,MKI67,CENPE,INCENP,PLK1,CDC20,NUSAP1,KIF23,PTTG1
GO:BP	mitotic cytokinesis	GO:0000281	6.86494e-07	6.16336	79	31	6	26856	ECT2,KIF20B,INCENP,PLK1,NUSAP1,KIF23
GO:BP	positive regulation of cell cycle process	GO:0090068	7.16041e-07	6.14506	255	31	8	26856	SMC4,ECT2,CCNB1,KIF20B,INCENP,CDC20,NUSAP1,KIF23
GO:BP	microtubule cytoskeleton organization involved in mitosis	GO:1902850	9.64788e-07	6.01557	159	31	7	26856	CCNB1,CENPE,INCENP,PLK1,CDC20,NUSAP1,KIF23
GO:BP	chromosome organization	GO:0051276	1.31641e-06	5.88061	590	31	10	26856	SMC4,CCNB1,CENPE,INCENP,PLK1,CDC20,NUSAP1,KIF23,PTTG1,WRNIP1
GO:BP	metaphase chromosome alignment	GO:0051310	1.63052e-06	5.78767	91	31	6	26856	ECT2,KNL1,CCNB1,CENPF,CENPE,INCENP
GO:BP	attachment of spindle microtubules to kinetochore	GO:0008608	2.23229e-06	5.65125	42	31	5	26856	ECT2,KNL1,CCNB1,CENPE,INCENP
GO:BP	establishment of organelle localization	GO:0051656	3.32064e-06	5.47878	463	31	9	26856	ECT2,KNL1,CCNB1,CENPF,CENPE,INCENP,GATA2,PLK1,NUSAP1
GO:BP	cytoskeleton-dependent cytokinesis	GO:0061640	4.12316e-06	5.38477	106	31	6	26856	ECT2,KIF20B,INCENP,PLK1,NUSAP1,KIF23
GO:BP	establishment of chromosome localization	GO:0051303	4.12316e-06	5.38477	106	31	6	26856	ECT2,KNL1,CCNB1,CENPF,CENPE,INCENP
GO:BP	regulation of mitotic cell cycle	GO:0007346	5.34756e-06	5.27184	489	31	9	26856	CCNB1,MKI67,CENPF,CENPE,INCENP,PLK1,CDC20,NUSAP1,E2F1
GO:BP	chromosome localization	GO:0050000	5.75476e-06	5.23997	112	31	6	26856	ECT2,KNL1,CCNB1,CENPF,CENPE,INCENP
GO:BP	regulation of mitotic nuclear division	GO:0007088	6.07259e-06	5.21663	113	31	6	26856	CCNB1,MKI67,INCENP,PLK1,CDC20,NUSAP1
GO:BP	positive regulation of cell cycle	GO:0045787	7.5507e-06	5.12201	344	31	8	26856	SMC4,ECT2,CCNB1,KIF20B,INCENP,CDC20,NUSAP1,KIF23
GO:BP	mitotic spindle organization	GO:0007052	1.01321e-05	4.9943	123	31	6	26856	CCNB1,CENPE,INCENP,PLK1,CDC20,KIF23
GO:BP	regulation of nuclear division	GO:0051783	2.72331e-05	4.5649	145	31	6	26856	CCNB1,MKI67,INCENP,PLK1,CDC20,NUSAP1
GO:BP	regulation of chromosome separation	GO:1905818	3.10501e-05	4.50794	70	31	5	26856	SMC4,CCNB1,INCENP,PLK1,CDC20
GO:BP	organelle localization	GO:0051640	3.14519e-05	4.50235	600	31	9	26856	ECT2,KNL1,CCNB1,CENPF,CENPE,INCENP,GATA2,PLK1,NUSAP1
GO:BP	chromosome separation	GO:0051304	5.74009e-05	4.24108	79	31	5	26856	SMC4,CCNB1,INCENP,PLK1,CDC20
GO:BP	cytokinesis	GO:0000910	7.54912e-05	4.1221	172	31	6	26856	ECT2,KIF20B,INCENP,PLK1,NUSAP1,KIF23
GO:BP	regulation of cytokinesis	GO:0032465	8.31384e-05	4.0802	85	31	5	26856	ECT2,KIF20B,INCENP,PLK1,KIF23
GO:BP	regulation of mitotic metaphase/anaphase transition	GO:0030071	9.90541e-05	4.00413	88	31	5	26856	CCNB1,CENPE,INCENP,PLK1,CDC20
GO:BP	regulation of metaphase/anaphase transition of cell cycle	GO:1902099	0.0001173	3.9307	91	31	5	26856	CCNB1,CENPE,INCENP,PLK1,CDC20
GO:BP	metaphase/anaphase transition of mitotic cell cycle	GO:0007091	0.0001173	3.9307	91	31	5	26856	CCNB1,CENPE,INCENP,PLK1,CDC20
GO:BP	spindle organization	GO:0007051	0.000124069	3.90634	187	31	6	26856	CCNB1,CENPE,INCENP,PLK1,CDC20,KIF23
GO:BP	metaphase/anaphase transition of cell cycle	GO:0044784	0.000138118	3.85975	94	31	5	26856	CCNB1,CENPE,INCENP,PLK1,CDC20
GO:BP	regulation of mitotic cell cycle phase transition	GO:1901990	0.000146969	3.83277	329	31	7	26856	CCNB1,CENPF,CENPE,INCENP,PLK1,CDC20,E2F1
GO:BP	regulation of sister chromatid segregation	GO:0033045	0.000208231	3.68146	102	31	5	26856	CCNB1,CENPE,INCENP,PLK1,CDC20
GO:BP	positive regulation of cytokinesis	GO:0032467	0.000215024	3.66751	39	31	4	26856	ECT2,KIF20B,INCENP,KIF23
GO:BP	mitotic spindle assembly checkpoint signaling	GO:0007094	0.000463297	3.33414	47	31	4	26856	CCNB1,INCENP,PLK1,CDC20
GO:BP	mitotic spindle checkpoint signaling	GO:0071174	0.000463297	3.33414	47	31	4	26856	CCNB1,INCENP,PLK1,CDC20
GO:BP	spindle assembly checkpoint signaling	GO:0071173	0.000463297	3.33414	47	31	4	26856	CCNB1,INCENP,PLK1,CDC20
GO:BP	spindle checkpoint signaling	GO:0031577	0.000505008	3.2967	48	31	4	26856	CCNB1,INCENP,PLK1,CDC20
GO:BP	negative regulation of mitotic sister chromatid separation	GO:2000816	0.000549455	3.26007	49	31	4	26856	CCNB1,INCENP,PLK1,CDC20
GO:BP	negative regulation of mitotic metaphase/anaphase transition	GO:0045841	0.000549455	3.26007	49	31	4	26856	CCNB1,INCENP,PLK1,CDC20
GO:BP	negative regulation of mitotic sister chromatid segregation	GO:0033048	0.000549455	3.26007	49	31	4	26856	CCNB1,INCENP,PLK1,CDC20
GO:BP	negative regulation of sister chromatid segregation	GO:0033046	0.000549455	3.26007	49	31	4	26856	CCNB1,INCENP,PLK1,CDC20
GO:BP	regulation of chromosome organization	GO:0033044	0.000554465	3.25613	241	31	6	26856	SMC4,CCNB1,CENPE,INCENP,PLK1,CDC20
GO:BP	negative regulation of chromosome separation	GO:1905819	0.000647021	3.18908	51	31	4	26856	CCNB1,INCENP,PLK1,CDC20
GO:BP	negative regulation of metaphase/anaphase transition of cell cycle	GO:1902100	0.000647021	3.18908	51	31	4	26856	CCNB1,INCENP,PLK1,CDC20
GO:BP	negative regulation of chromosome segregation	GO:0051985	0.000700375	3.15467	52	31	4	26856	CCNB1,INCENP,PLK1,CDC20
GO:BP	regulation of cell cycle phase transition	GO:1901987	0.000804061	3.09471	423	31	7	26856	CCNB1,CENPF,CENPE,INCENP,PLK1,CDC20,E2F1
GO:BP	regulation of mitotic sister chromatid segregation	GO:0033047	0.000947139	3.02359	56	31	4	26856	CCNB1,INCENP,PLK1,CDC20
GO:BP	mitotic cell cycle phase transition	GO:0044772	0.00100041	2.99982	437	31	7	26856	CCNB1,CENPF,CENPE,INCENP,PLK1,CDC20,E2F1
GO:BP	negative regulation of mitotic nuclear division	GO:0045839	0.0010178	2.99234	57	31	4	26856	CCNB1,INCENP,PLK1,CDC20
GO:BP	regulation of mitotic sister chromatid separation	GO:0010965	0.0010178	2.99234	57	31	4	26856	CCNB1,INCENP,PLK1,CDC20
GO:BP	mitotic sister chromatid separation	GO:0051306	0.00125343	2.9019	60	31	4	26856	CCNB1,INCENP,PLK1,CDC20
GO:BP	negative regulation of nuclear division	GO:0051784	0.00184364	2.73432	66	31	4	26856	CCNB1,INCENP,PLK1,CDC20
GO:BP	mitotic spindle assembly	GO:0090307	0.00233793	2.63117	70	31	4	26856	INCENP,PLK1,CDC20,KIF23
GO:BP	regulation of attachment of spindle microtubules to kinetochore	GO:0051988	0.00246774	2.6077	19	31	3	26856	ECT2,CCNB1,INCENP
GO:BP	regulation of cell division	GO:0051302	0.00304298	2.5167	175	31	5	26856	ECT2,KIF20B,INCENP,PLK1,KIF23
GO:BP	cell cycle checkpoint signaling	GO:0000075	0.00359113	2.44477	181	31	5	26856	CCNB1,INCENP,PLK1,CDC20,E2F1
GO:BP	cell cycle phase transition	GO:0044770	0.00385048	2.41448	535	31	7	26856	CCNB1,CENPF,CENPE,INCENP,PLK1,CDC20,E2F1
GO:BP	positive regulation of cell division	GO:0051781	0.00441697	2.35488	82	31	4	26856	ECT2,KIF20B,INCENP,KIF23
GO:BP	meiotic cell cycle	GO:0051321	0.00502344	2.299	352	31	6	26856	SMC4,MKI67,INCENP,PLK1,CDC20,PTTG1
GO:BP	meiotic nuclear division	GO:0140013	0.00504565	2.29708	194	31	5	26856	SMC4,INCENP,PLK1,CDC20,PTTG1
GO:BP	positive regulation of chromosome separation	GO:1905820	0.00582997	2.23433	25	31	3	26856	SMC4,INCENP,CDC20
GO:BP	positive regulation of chromosome segregation	GO:0051984	0.00658525	2.18143	26	31	3	26856	SMC4,CCNB1,INCENP
GO:BP	regulation of cytokinetic process	GO:0032954	0.00715865	2.14517	3	31	2	26856	ECT2,KIF20B
GO:BP	negative regulation of chromosome organization	GO:2001251	0.00730835	2.13618	93	31	4	26856	CCNB1,INCENP,PLK1,CDC20
GO:BP	meiotic cell cycle process	GO:1903046	0.00760644	2.11882	211	31	5	26856	SMC4,INCENP,PLK1,CDC20,PTTG1
GO:BP	regulation of organelle organization	GO:0033043	0.00889118	2.05104	1175	31	9	26856	SMC4,ECT2,CCNB1,MKI67,CENPE,INCENP,PLK1,CDC20,NUSAP1
GO:BP	microtubule cytoskeleton organization	GO:0000226	0.0155836	1.80733	662	31	7	26856	CCNB1,CENPE,INCENP,PLK1,CDC20,NUSAP1,KIF23
GO:BP	negative regulation of cell cycle phase transition	GO:1901988	0.0160369	1.79488	246	31	5	26856	CCNB1,INCENP,PLK1,CDC20,E2F1
GO:BP	microtubule-based process	GO:0007017	0.0177743	1.75021	957	31	8	26856	CCNB1,KIF20B,CENPE,INCENP,PLK1,CDC20,NUSAP1,KIF23
GO:BP	spindle assembly	GO:0051225	0.0188258	1.72525	118	31	4	26856	INCENP,PLK1,CDC20,KIF23
GO:BP	chromosome condensation	GO:0030261	0.028715	1.54189	42	31	3	26856	SMC4,CCNB1,NUSAP1
GO:BP	negative regulation of cell cycle process	GO:0010948	0.033168	1.47928	286	31	5	26856	CCNB1,INCENP,PLK1,CDC20,E2F1
GO:BP	mitotic cell cycle checkpoint signaling	GO:0007093	0.0339305	1.46941	137	31	4	26856	CCNB1,INCENP,PLK1,CDC20
GO:BP	cytoskeleton organization	GO:0007010	0.0398681	1.39937	1416	31	9	26856	ECT2,CALD1,CCNB1,CENPE,INCENP,PLK1,CDC20,NUSAP1,KIF23
GO:BP	positive regulation of transferase activity	GO:0051347	0.0493294	1.30689	526	31	6	26856	ECT2,CCNB1,CENPE,PLK1,CDC20,CARTPT
GO:BP	positive regulation of mitotic cytokinesis	GO:1903490	0.0499664	1.30132	7	31	2	26856	KIF20B,INCENP
GO:CC	spindle	GO:0005819	5.13898e-09	8.28912	420	31	10	26959	ECT2,CCNB1,KIF20B,CENPF,CENPE,INCENP,PLK1,CDC20,NUSAP1,KIF23
GO:CC	chromosomal region	GO:0098687	6.27943e-08	7.20208	380	31	9	26959	SMC4,KNL1,CCNB1,MKI67,CENPF,CENPE,INCENP,PLK1,WRNIP1
GO:CC	chromosome, centromeric region	GO:0000775	1.24429e-07	6.90508	271	31	8	26959	SMC4,KNL1,CCNB1,MKI67,CENPF,CENPE,INCENP,PLK1
GO:CC	midbody	GO:0030496	9.38068e-07	6.02777	218	31	7	26959	ECT2,KIF20B,CENPF,CENPE,INCENP,PLK1,KIF23
GO:CC	condensed chromosome	GO:0000793	1.15696e-06	5.93668	360	31	8	26959	SMC4,KNL1,CCNB1,MKI67,CENPF,CENPE,INCENP,PLK1
GO:CC	chromosome	GO:0005694	4.94484e-06	5.30585	1420	31	12	26959	SMC4,TMPO,KNL1,CCNB1,MKI67,CENPF,CENPE,INCENP,PLK1,NUSAP1,WRNIP1,E2F1
GO:CC	kinetochore	GO:0000776	5.92992e-06	5.22695	163	31	6	26959	KNL1,CCNB1,CENPF,CENPE,INCENP,PLK1
GO:CC	condensed chromosome, centromeric region	GO:0000779	8.16799e-06	5.08788	172	31	6	26959	KNL1,CCNB1,CENPF,CENPE,INCENP,PLK1
GO:CC	mitotic spindle	GO:0072686	8.74968e-06	5.05801	174	31	6	26959	ECT2,KIF20B,CENPE,PLK1,NUSAP1,KIF23
GO:CC	spindle midzone	GO:0051233	2.34346e-05	4.63014	39	31	4	26959	KIF20B,CENPE,INCENP,PLK1
GO:CC	microtubule cytoskeleton	GO:0015630	3.5765e-05	4.44654	1362	31	11	26959	ECT2,CCNB1,KIF20B,CENPF,CENPE,INCENP,PLK1,CDC20,NUSAP1,KIF23,E2F1
GO:CC	outer kinetochore	GO:0000940	0.000227516	3.64299	18	31	3	26959	CCNB1,CENPF,PLK1
GO:CC	spindle pole	GO:0000922	0.000294976	3.53021	171	31	5	26959	CCNB1,KIF20B,CENPF,PLK1,CDC20
GO:CC	supramolecular complex	GO:0099080	0.000472496	3.3256	1404	31	10	26959	KNL1,CALD1,CCNB1,KIF20B,CENPF,CENPE,INCENP,PLK1,NUSAP1,KIF23
GO:CC	centralspindlin complex	GO:0097149	0.000786106	3.10452	3	31	2	26959	ECT2,KIF23
GO:CC	intercellular bridge	GO:0045171	0.00110689	2.95589	101	31	4	26959	DUSP11,KIF20B,CENPE,KIF23
GO:CC	centrosome	GO:0005813	0.00143427	2.84337	646	31	7	26959	CCNB1,KIF20B,CENPF,PLK1,CDC20,KIF23,E2F1
GO:CC	microtubule	GO:0005874	0.00260372	2.58441	463	31	6	26959	KIF20B,CENPE,INCENP,PLK1,NUSAP1,KIF23
GO:CC	polymeric cytoskeletal fiber	GO:0099513	0.00566265	2.24698	799	31	7	26959	CALD1,KIF20B,CENPE,INCENP,PLK1,NUSAP1,KIF23
GO:CC	microtubule organizing center	GO:0005815	0.00755819	2.12158	836	31	7	26959	CCNB1,KIF20B,CENPF,PLK1,CDC20,KIF23,E2F1
GO:CC	nuclear body	GO:0016604	0.0145302	1.83773	927	31	7	26959	SMC4,ECT2,DUSP11,KNL1,MKI67,INCENP,YARS2
GO:CC	mitotic spindle midzone	GO:1990023	0.027278	1.56419	15	31	2	26959	KIF20B,CENPE
GO:CC	supramolecular fiber	GO:0099512	0.030504	1.51564	1044	31	7	26959	CALD1,KIF20B,CENPE,INCENP,PLK1,NUSAP1,KIF23
GO:CC	supramolecular polymer	GO:0099081	0.0317916	1.49769	1051	31	7	26959	CALD1,KIF20B,CENPE,INCENP,PLK1,NUSAP1,KIF23
KEGG	Cell cycle	KEGG:04110	1.21284e-06	5.9162	155	12	6	8947	KNL1,CCNB1,PLK1,CDC20,PTTG1,E2F1
KEGG	Oocyte meiosis	KEGG:04114	0.000817087	3.08773	120	12	4	8947	CCNB1,PLK1,CDC20,PTTG1
REAC	Cell Cycle, Mitotic	REAC:R-MMU-69278	1.26351e-06	5.89842	488	17	10	8412	SMC4,KNL1,CCNB1,CENPF,INCENP,PLK1,CDC20,KIF23,PTTG1,E2F1
REAC	M Phase	REAC:R-MMU-68886	2.48434e-06	5.60479	372	17	9	8412	SMC4,KNL1,CCNB1,CENPF,INCENP,PLK1,CDC20,KIF23,PTTG1
REAC	Cell Cycle	REAC:R-MMU-1640170	5.3878e-06	5.26859	567	17	10	8412	SMC4,KNL1,CCNB1,CENPF,INCENP,PLK1,CDC20,KIF23,PTTG1,E2F1
REAC	Mitotic Prometaphase	REAC:R-MMU-68877	6.53942e-06	5.18446	178	17	7	8412	SMC4,KNL1,CCNB1,CENPF,INCENP,PLK1,CDC20
REAC	Resolution of Sister Chromatid Cohesion	REAC:R-MMU-2500257	1.34337e-05	4.8718	113	17	6	8412	KNL1,CCNB1,CENPF,INCENP,PLK1,CDC20
REAC	Mitotic Anaphase	REAC:R-MMU-68882	2.33212e-05	4.63225	214	17	7	8412	KNL1,CCNB1,CENPF,INCENP,PLK1,CDC20,PTTG1
REAC	Mitotic Metaphase and Anaphase	REAC:R-MMU-2555396	2.40805e-05	4.61834	215	17	7	8412	KNL1,CCNB1,CENPF,INCENP,PLK1,CDC20,PTTG1
REAC	Phosphorylation of Emi1	REAC:R-MMU-176417	3.2529e-05	4.48773	6	17	3	8412	CCNB1,PLK1,CDC20
REAC	Amplification of signal from the kinetochores	REAC:R-MMU-141424	0.00013287	3.87657	86	17	5	8412	KNL1,CENPF,INCENP,PLK1,CDC20
REAC	Amplification of signal from unattached kinetochores via a MAD2 inhibitory signal	REAC:R-MMU-141444	0.00013287	3.87657	86	17	5	8412	KNL1,CENPF,INCENP,PLK1,CDC20
REAC	Separation of Sister Chromatids	REAC:R-MMU-2467813	0.000193838	3.71256	177	17	6	8412	KNL1,CENPF,INCENP,PLK1,CDC20,PTTG1
REAC	EML4 and NUDC in mitotic spindle formation	REAC:R-MMU-9648025	0.00029682	3.52751	101	17	5	8412	KNL1,CENPF,INCENP,PLK1,CDC20
REAC	Mitotic Spindle Checkpoint	REAC:R-MMU-69618	0.000311747	3.5062	102	17	5	8412	KNL1,CENPF,INCENP,PLK1,CDC20
REAC	RHO GTPases Activate Formins	REAC:R-MMU-5663220	0.000923448	3.03459	127	17	5	8412	KNL1,CENPF,INCENP,PLK1,CDC20
REAC	Cell Cycle Checkpoints	REAC:R-MMU-69620	0.00236031	2.62703	272	17	6	8412	KNL1,CCNB1,CENPF,INCENP,PLK1,CDC20
REAC	Activation of APC/C and APC/C:Cdc20 mediated degradation of mitotic proteins	REAC:R-MMU-176814	0.00318936	2.4963	76	17	4	8412	CCNB1,PLK1,CDC20,PTTG1
REAC	APC/C-mediated degradation of cell cycle proteins	REAC:R-MMU-174143	0.0052138	2.28285	86	17	4	8412	CCNB1,PLK1,CDC20,PTTG1
REAC	Regulation of mitotic cell cycle	REAC:R-MMU-453276	0.0052138	2.28285	86	17	4	8412	CCNB1,PLK1,CDC20,PTTG1
REAC	Activation of NIMA Kinases NEK9, NEK6, NEK7	REAC:R-MMU-2980767	0.00912058	2.03998	5	17	2	8412	CCNB1,PLK1
REAC	Regulation of APC/C activators between G1/S and early anaphase	REAC:R-MMU-176408	0.0102662	1.98859	35	17	3	8412	CCNB1,PLK1,CDC20
REAC	Signaling by Rho GTPases	REAC:R-MMU-194315	0.0130846	1.88324	552	17	7	8412	ECT2,KNL1,CENPF,INCENP,PLK1,CDC20,DEPDC1B
REAC	Signaling by Rho GTPases, Miro GTPases and RHOBTB3	REAC:R-MMU-9716542	0.0155446	1.80842	567	17	7	8412	ECT2,KNL1,CENPF,INCENP,PLK1,CDC20,DEPDC1B
REAC	RHO GTPase Effectors	REAC:R-MMU-195258	0.0171668	1.76531	232	17	5	8412	KNL1,CENPF,INCENP,PLK1,CDC20
MIRNA	mmu-miR-342-3p	MIRNA:mmu-miR-342-3p	0.0192467	1.71564	113	18	4	7219	PTTG1,GAD2,E2F1,SLC7A11
